# Supplementary material for: On the genome base composition of teleosts: the effect of environment and lifestyle
Source: BMC Genomics. 2016 Mar 2;17:173. doi: 10.1186/s12864-016-2537-1 (PMC4776435; doi:10.1186/s12864-016-2537-1)
Supplement: Additional file 1: Table S1. — Basal metabolic rate body mass- and temperature-corrected by Boltzman’s factor. (XLSX 25 kb) [file 12864_2016_2537_MOESM1_ESM.xlsx]

## Sheet: Foglio1
Table S1. Basal metabolic rate bodymass- and temperature-corrected by Boltzman’s factor
Class	Order	Family	Species	MR, ln	Environment	Lifestyle
Actinopterygii	Perciformes	Lutjanidae	Lutjanus campechanus	30.2579	SW	NM
		Percidae	Sander vitreus	29.9013	FW	M
	Anguilliformes	Anguillidae	Anguilla anguilla	30.1983	FW	M
			Anguilla australis australis	29.2212	FW	M
			Anguilla japonica	29.6922	FW	M
			Anguilla rostrata	30.9806	FW	M
		Congridae	Conger conger	30.6702	SW	M
	Aulopiformes	Aulopiformes	Benthalbella elongata	31.4555	SW	NM
	Batrachoidiformes	Batrachoididae	Opsanus tau	31.6249	SW	NM
	Beryciformes	Anoplogastridae	Anoplogaster cornuta	29.9602	SW	NM
	Characiformes	Characidae	Colossoma macropomum	30.1011	FW	M
		Erythrinidae	Hoplerythrinus unitaeniatus	29.5263	FW	NM
	Clupeiformes	Clupeidae	Brevoortia tyrannus	31.3008	SW	M
			Gilchristella aestuaria	31.7166	FW	M
		Engraulidae	Engraulis japonicus	33.7981	SW	M
	Cypriniformes	Catostomidae	Catostomus commersonii	30.3245	FW	M
			Catostomus tahoensis	30.8707	FW	NM
			Erimyzon oblongus	30.7957	FW	NM
		Cobitidae	Lepidocephalichthys guntea	31.6514	FW	M
		Cyprinidae	Abramis brama	32.0051	FW	M
			Alburnus alburnus	31.2465	FW	M
			Campostoma anomalum	31.0495	FW	NM
			Carassius auratus	30.6254	FW	M
			Carassius carassius	30.6999	FW	M
			Cirrhinus cirrhosus	29.8468	FW	M
			Ctenopharyngodon idella	30.4704	FW	M
			Cyprinus carpio	30.0643	FW	M
			Danio rerio	30.84	FW	NM
			Esomus danricus	32.4513	FW	M
			Gobio gobio gobio	31.3968	FW	M
			Labeo calbasu	31.471	FW	M
			Labeo rohita	31.5044	FW	M
			Labeobarbus aeneus	30.3976	FW	M
			Leucaspius delineatus	31.7202	FW	M
			Leuciscus idus	30.8657	FW	M
			Leuciscus leuciscus	31.8293	FW	M
			Pimephales promelas	30.8396	FW	NM
			Rhodeus amarus	31.2559	FW	NM
			Rhodeus sericeus	31.4318	FW	M
			Rutilus rutilus	31.0316	FW	M
			Scardinius erythrophthalmus	31.0133	FW	M
			Squalius cephalus	31.2189	FW	M
			Tinca tinca	30.7105	FW	M
		Cyprinodontidae	Oryzya latipes	31.6697	FW	M
	Cyprinodontiformes	Fundulidae	Fundulus grandis	29.7987	FW	M
			Fundulus parvipinnis	30.9829	SW	NM
			Fundulus similis	29.2109	SW	NM
		Poeciliidae	Gambusia affinis	31.5129	FW	M
			Gambusia holbrooki	31.3058	FW	M
			Poecilia latipinna	30.5217	FW	NM
			Xiphophorus hellerii	31.3283	FW	NM
	Esociformes	Esocidae	Esox lucius	30.5431	FW	M
			Esox masquinongy	31.32	FW	NM
	Gadiformes	Gadidae	Boreogadus saida	31.5623	SW	M
			Pollachius pollachius	31.3317	SW	M
			Theragra chalcogramma	31.2578	SW	NM
		Lotidae	Lota lota	30.7215	FW	M
		Melanonidae	Melanonus zugmayeri	30.2347	SW	M
		Macrouridae	Coryphaenoides armatus	28.5978	SW	NM
	Gasterosteiformes	Gasterosteidae	Gasterosteus aculeatus	31.546	SW	M
			Spinachia spinachia	31.657	SW	NM
	Gonorynchiformes	Chanidae	Chanos chanos	31.946	FW	M
	Lophiiformes	Oneirodidae	Oneirodes acanthias	29.5007	SW	NM
	Mugiliformes	Mugilidae	Liza dumerili	30.6203	FW	M
			Liza macrolepis	30.4383	FW	M
			Liza richardsonii	31.1516	FW	M
			Mugil cephalus	30.5176	FW	M
			Mugil curema	31.6484	FW	M
	Myctophiformes	Myctophidae	Diaphus theta	32.1437	SW	NM
			Electrona antarctica	31.5795	SW	M
			Gymnoscopelus braueri	31.1228	SW	M
			Gymnoscopelus opisthopterus	30.9509	SW	M
			Nannobrachium regale	29.7884	SW	NM
			Nannobrachium ritteri	31.0389	SW	NM
			Parvilux ingens	29.9062	SW	NM
			Stenobrachius leucopsarus	31.1272	SW	NM
			Symbolophorus californiensis	31.4702	SW	NM
			Tarletonbeania crenularis	31.7506	SW	NM
			Triphoturus mexicanus	30.8826	SW	NM
		Neoscopelidae	Scopelengys tristis	29.5808	SW	M
	Osmeriformes	Bathylagidae	Bathylagus antarcticus	26.124	SW	NM
			Bathylagus stilbius	30.5712	SW	NM
			Bathylagus wesethi	31.4514	SW	NM
			Lipolagus ochotensis	31.3262	SW	NM
			Pseudobathylagus milleri	29.7884	SW	NM
		Platytroctidae	Sagamichthys abei	30.1513	SW	NM
		Plecoglossidae	Plecoglossus altivelis altivelis	32.4071	FW	M
	Perciformes	Alepocephalidae	Bajacalifornia burragei	29.0952	SW	NM
		Ambassidae	Ambassis interrupta	29.9615	FW	M
		Anabantidae	Anabas testudineus	28.4337	FW	M
		Bathydraconidae	Gymnodraco acuticeps	31.4514	SW	NM
		Callionymidae	Callionymus lyra	31.0041	SW	NM
		Carangidae	Caranx hippos	31.5215	SW	M
		Centrarchidae	Lepomis cyanellus	30.3095	FW	NM
			Lepomis gibbosus	30.3687	FW	M
			Lepomis macrochirus	30.6964	FW	NM
			Pomoxis annularis	30.3737	FW	NM
		Channichthyidae	Chaenocephalus aceratus	30.8274	SW	NM
			Channichthys rhinoceratus	31.3125	SW	NM
		Channidae	Channa marulius	29.022	FW	M
			Channa orientalis	29.3312	FW	M
			Channa punctata	30.4206	FW	M
			Channa striata	29.2821	FW	M
		Chiasmodontidae	Chiasmodon niger	30.9244	SW	NM
		Cichlidae	Aequidens pulcher	30.0076	FW	NM
			Cichlasoma bimaculatum	29.8231	FW	M
			Hemichromis bimaculatus	30.4663	FW	M
			Oreochromis aureus	29.4888	FW	M
			Oreochromis mossambicus	31.5413	FW	M
			Oreochromis niloticus	30.5949	FW	M
			Pterophyllum scalare	30.4714	FW	NM
			Sarotherodon galilaeus galilaeus	29.8198	FW	M
			Thorichthys meeki	30.1272	FW	NM
			Tilapia rendalli	30.3574	FW	NM
			Tilapia zillii	31.1516	FW	M
		Coryphaenidae	Coryphaena equiselis	34.3436	SW	M
			Coryphaena hippurus	32.324	SW	M
		Embiotocidae	Embiotoca lateralis	30.7511	SW	NM
		Gobiidae	Gillichthys mirabilis	30.4168	SW	NM
			Gobius paganellus	30.7543	FW	M
			Oligolepis acutipennis	30.2661	FW	M
		Haemulidae	Pomadasys commersonnii	30.4607	SW	M
		Kuhliidae	Kuhlia sandvicensis	30.4042	FW	M
		Kyphosidae	Girella nigricans	30.6045	SW	NM
		Labridae	Labrus bergylta	31.3105	SW	NM
			Tautogolabrus adspersus	30.6429	SW	NM
		Nomeidae	Cubiceps whiteleggii	32.6917	SW	NM
		Nototheniidae	Gobionotothen gibberifrons	30.6207	SW	NM
			Notothenia coriiceps	31.4073	SW	NM
			Notothenia cyanobrancha	31.7649	SW	NM
			Notothenia rossii	31.6073	SW	M
			Pagothenia borchgrevinki	31.4931	SW	NM
			Trematomus bernacchii	31.5133	SW	NM
			Trematomus centronotus	31.7909	SW	NM
			Trematomus hansoni	31.3855	SW	NM
		Osphronemidae	Colisa fasciata	31.1242	FW	NM
			Osphronemus goramy	29.4411	FW	NM
			Trichogaster trichopterus	30.1536	FW	M
		Percidae	Etheostoma blennioides	31.201	FW	NM
			Gymnocephalus cernuus	30.9749	FW	M
			Perca fluviatilis	30.6338	SW	M
		Pomacentridae	Chromis chromis	31.1114	SW	NM
		Sciaenidae	Leiostomus xanthurus	29.7034	SW	M
		Scombridae	Sarda chiliensis lineolata	32.9122	SW	M
		Serranidae	Centropristis melana	32.0551	SW	M
			Epinephelus akaara	30.4893	SW	NM
			Serranus scriba	31.1	SW	NM
		Sparidae	Acanthopagrus schlegelii schlegelii	30.3684	SW	NM
			Diplodus sargus sargus	31.5962	SW	M
			Sparus aurata	31.0795	SW	NM
		Trachinidae	Echiichthys vipera	31.3182	SW	NM
		Zoarcidae	Lycodichthys dearborni	30.4954	SW	NM
			Melanostigma pammelas	30.0107	SW	NM
			Zoarces viviparus	31.5376	SW	NM
	Pleuronectiformes	Paralichthyidae	Citharichthys stigmaeus	30.4603	SW	NM
		Pleuronectidae	Limanda limanda	31.1237	SW	M
			Parophrys vetulus	30.6834	SW	M
			Platichthys stellatus	30.6834	FW	M
		Scophthalmidae	Psetta maxima	30.8144	SW	M
			Scophthalmus rhombus	30.7489	SW	M
		Soleidae	Solea solea	30.9647	SW	M
	Salmoniformes	Salmonidae	Coregonus fera	32.0987	FW	NM
			Coregonus autumnalis	32.6203	SW	M
			Oncorhynchus kisutch	31.2128	SW	M
			Oncorhynchus mykiss	31.7579	SW	M
			Oncorhynchus nerka	30.686	SW	M
			Oncorhynchus tshawytscha	31.1355	SW	M
			Salmo fario	31.4063	SW	M
			Salmo salar	31.7986	SW	M
			Salmo trutta trutta	31.5692	SW	M
			Salvelinus fontinalis	30.9318	SW	M
	Scorpaeniformes	Cottidae	Clinocottus analis	30.4375	SW	NM
			Cottus gobio	31.6817	FW	M
			Myoxocephalus octodecemspinosus	30.4306	SW	NM
			Myoxocephalus scorpius	31.324	SW	NM
		Dactylopteridae	Dactylopterus volitans	33.969	SW	NM
		Hexagrammidae	Ophiodon elongatus	30.2133	SW	M
		Scorpaenidae	Scorpaena porcus	30.6953	SW	NM
	Siluriformes	Bagridae	Mystus armatus	30.1678	FW	NM
			Mystus gulio	30.0855	SW	M
			Mystus vittatus	30.4421	FW	NM
		Heteropneustidae	Heteropneustes fossilis	29.566	FW	NM
		Ictaluridae	Ameiurus melas	30.1889	FW	M
			Ameiurus natalis	30.6286	FW	NM
			Ameiurus nebulosus	29.9514	FW	NM
	Stephanoberyciforme	Melamphaidae	Scopelogadus mizolepis mizolepis	30.0115	SW	NM
			Melamphaes acanthomus	30.2765	SW	NM
			Poromitra crassiceps	29.7884	SW	NM
	Stomiiformes	Gonostomatidae	Cyclothone acclinidens	32.1314	SW	M
			Cyclothone microdon	30.6207	SW	NM
		Stomiidae	Aristostomias lunifer	29.6549	SW	NM
			Borostomias panamensis	30.3261	SW	NM
			Stomias atriventer	30.5992	SW	NM
			Stomias danae	30.9985	SW	NM
	Synbranchiformes	Synbranchidae	Synbranchus marmoratus	29.1926	FW	M
	Syngnathiformes	Syngnathidae	Hippocampus hippocampus	30.6693	SW	NM
			Syngnathus acus	31.2312	SW	NM
