# Supplementary material for: On the genome base composition of teleosts: the effect of environment and lifestyle
Source: BMC Genomics. 2016 Mar 2;17:173. doi: 10.1186/s12864-016-2537-1 (PMC4776435; doi:10.1186/s12864-016-2537-1)
Supplement: Additional file 2: Table S2. — Gill area. (XLSX 70 kb) [file 12864_2016_2537_MOESM2_ESM.xlsx]

## Sheet: Foglio1
Table S2. Gill area
Family	Species	Wght	Gill area	Spec. Gill Area	Gill	Env	Lstyle
		(g)	(cm2)	(cm2/g)
Ictaluridae	Ameiurus nebulosus	41	74	1.80488	1.41173	FW	NM
		50	80	1.6
		59	110	1.86441
		179	219	1.22346
		239	275	1.15063
		356	363	1.01966
Heteropneustidae	Heteropneustes fossilis	6.96	9.25	1.32902	1.00631	FW	NM
		39.2	131	3.34184
		42.35	28.95	0.683589
		107.5	64.73	0.60214
Erythrinidae	Hoplerythrinus unitaeniatus	1015	572.31	0.563852		FW	NM
Erythrinidae	Hoplias lacerdae	1000	1323.45	1.32345		FW	NM
Centrarchidae	Micropterus dolomieu	0.3	3	10	3.44765	FW	NM
		1.5	11.2	7.46667
		33	141	4.27273
		257	674	2.62257
		417	984	2.35971
		838	1705	2.03461
Gobiidae	Mistichthys luzonensis	0.0114	0.1509	13.2368	9.55351	FW	NM
		0.017	0.1679	9.87647
		0.0193	0.1822	9.44041
		0.0193	0.2132	11.0466
		0.0217	0.1815	8.36406
		0.0271	0.2589	9.55351
		0.0301	0.2612	8.67774
Bagridae	Mystus vittatus	3	12	4	3	FW	NM
		13	39	3
		23	61	2.65217
Cyprinidae	Blicca bjoerkna	47	768	16.3404		FW	M
Gobiidae	Boleophthalmus boddarti	4	4	1	1.08214	FW	M
		12.3	28.47	2.31463
		20	21	1.05
		35	39	1.11429
Cyprinidae	Carassius auratus	0.55	2.2	4	2	FW	M
		10	20	2
		183	209	1.14208
Cyprinidae	Catla catla	100	285	2.85		FW	M
Catostomidae	Catostomus commersonii	52	107	2.05769	0.991354	FW	M
		64	120	1.875
		347	344	0.991354
		454	395	0.870044
		865	602	0.695954
Channidae	Channa punctata	1000	280.64	0.28064		FW	M
Channidae	Channa striata	59.9	163	2.7212		FW	M
Cyprinidae	Chondrostoma nasus	143	934	6.53147		FW	M
Cyprinidae	Cirrhinus cirrhosus	5	44	8.8	3.37459	FW	M
		913	3081	3.37459
		1821	5412	2.97199
Clariidae	Clarias batrachus	51.5	146	2.83495		FW	M
Cobitidae	Cobitis taenia	0.1	1	10	3.16667	FW	M
		1	6	6
		3	9	3
		3	10	3.33333
		6	12	2
		8	13	1.625
Cottidae	Cottus gobio	11	55	5	4.06818	FW	M
		14	41	2.92857
		16	40	2.5
		18	40	2.22222
		28	123	4.39286
		28.2	124	4.39716
		44	179	4.06818
Cyprinidae	Ctenopharyngodon idella	134	418	3.1194	2.17602	FW	M
		659	1434	2.17602
		1705	2995	1.7566
Cyprinidae	Cyprinus carpio	0.3	3	10	1.62937	FW	M
		0.97	4	4.12371
		19	89	4.68421
		19	100	5.26316
		140	233	1.66429
		360	574	1.59444
		435	622	1.42989
		520	688	1.32308
		523	729	1.39388
		525	771	1.46857
		531	723	1.36158
		878	1010	1.15034
		1125	2177	1.93511
		2250	3764	1.67289
Esocidae	Esox lucius	238	3370	14.1597	7.72353	FW	M
		1016	1308	1.2874
Percidae	Gymnocephalus cernua	22	196	8.90909		FW	M
Cobitidae	Misgurnus fossilis	36	183	5.08333		FW	M
Erythrinidae	Hoplias malabaricus	1000	3313.61	3.31361		FW	M
Cyprinidae	Labeo rohita	75.7	731	9.65654	6.31202	FW	M
		400	1187	2.9675
Mugilidae	Mugil cephalus	250	2525	10.1		FW	M
Lotidae	Lota lota	73	444	6.08219	3.6661	FW	M
		650	812.5	1.25
Bagridae	Mystus cavasius	4	22	5.5	4.53125	FW	M
		32	145	4.53125
		59	257	4.35593
Cichlidae	Oreochromis niloticus	1000	1024.84	1.02484		FW	M
Gobiidae	Periophthalmus argentilineatus	7.6	5.73	0.753947	1.00452	FW	M
		9.8	12.3	1.2551
Gobiidae	Periophthalmus barbarus	7.3	6.47	0.886301	2.00935	FW	M
		10.7	21.5	2.00935
		10.7	21.55	2.01402
Pleuronectidae	Platichthys flesus	51	376	7.37255	3.97297	FW	M
		370	1470	3.97297
		490	924.95	1.88765
Bagridae	Rita rita	62.3	784	12.5843		FW	M
Cyprinidae	Rutilus rutilus	1.3	2.58	1.98462	4	FW	M
		2	8	4
		3.5	14	4
		20	120	6
		24	116	4.83333
		30	65	2.16667
		36	172	4.77778
		78	320	4.10256
		105	456	4.34286
		161	284	1.76398
		184	758	4.11957
		222	348	1.56757
		230	810	3.52174
		267	421	1.57678
		320	506	1.58125
Percidae	Sander lucioperca	69.5	1061	15.2662		FW	M
Percidae	Sander vitreus	410	710	1.73171	1.91329	FW	M
		888	1699	1.91329
		1365	2763	2.02418
Gobiidae	Scartelaos histophorus	6.8	6.62	0.973529		FW	M
Gobiidae	Taenioides cirratus	22	36.5	1.65909		FW	M
Cyprinidae	Tinca tinca	25	82	3.28	2.01674	FW	M
		25	152	6.08
		65.9	211.69	3.21229
		133	278	2.09023
		140	536	3.82857
		141	274	1.94326
		141	377	2.67376
		268	491	1.83209
		268.2	457.45	1.70563
		376	544	1.44681
		376	629	1.67287
		1274	2310.27	1.8134
Trichiuridae	Trichiurus lepturus	116	622	5.36207		FW	M
Gobiidae	Trypauchen vagina	14.9	55.6	3.73154		FW	M
Gobiidae	Acentrogobius caninus	10	48.6	4.86		FW	M
Anabantidae	Anabas testudineus	6	8.89	1.48167	0.578493	FW	M
		54.2	84.1	1.55166
		54.4	31.47	0.578493
		115	52	0.452174
		1000.3	389.11	0.388993
Anguillidae	Anguilla anguilla	69.5	688	9.89928	6.57464	FW	M
		800	2600	3.25
Anguillidae	Anguilla rostrata	428	1293	3.02103		FW	M
Nemacheilidae	Barbatula barbatula	1	2	2	2	FW	M
		3	6	2
		4	18	4.5
		5	9	1.8
		15	41	2.73333
		36	72	2
Callionymidae	Callionymus lyra	39	87.5	2.24359		SW	NM
Carangidae	Caranx crysos	129	1267	9.82171		SW	NM
Channichthyidae	Chaenocephalus aceratus	860	925.6	1.07628	1.26374	SW	NM
		1040	4368	4.2
		1456	1840	1.26374
Channichthyidae	Champsocephalus esox	66	570	8.63636		SW	NM
Channichthyidae	Channichthys rhinoceratus	450	605.5	1.34556		SW	NM
Diodontidae	Chilomycterus schoepfii	316	1381	4.37025		SW	NM
Echeneidae	Echeneis naucrates	393	2158	5.49109		SW	NM
Triglidae	Eutrigla gurnardus	17.8	40	2.24719		SW	NM
Gobiidae	Gobius auratus	5.4	9.5	1.75926		SW	NM
Gobiidae	Gobius niger	9.7	27.54	2.83918		SW	NM
Centrolophidae	Hyperoglyphe perciformis	199	1007	5.0603		SW	NM
Labridae	Labrus merula	608	646	1.0625		SW	NM
Blenniidae	Lipophrys pholis	0.24	2.41	10.0417	5.42572	SW	NM
		4.51	24.47	5.42572
		16	85.88	5.3675
Lophiidae	Lophius piscatorius	1550	2217	1.43032	1.69325	SW	NM
		6390	12500	1.95618
Cottidae	Myoxocephalus scorpius	60	90	1.5		SW	NM
Batrachoididae	Opsanus tau	15	48	3.2	1.67935	SW	NM
		62.7	131	2.08931
		251	445	1.77291
		408	647	1.58578
		800	1102	1.3775
		1006	1317	1.30915
Nototheniidae	Patagonotothen tessellata	50	260	5.2		SW	NM
Rajidae	Raja clavata	418.3	514.09	1.229	1.22437	SW	NM
		2930.6	3574.6	1.21975
Tetraodontidae	Sphoeroides maculatus	326	1366	4.19018		SW	NM
Centracanthidae	Spicara maena	19	42	2.21053		SW	NM
Labridae	Symphodus melops	65	218	3.35385		SW	NM
Cottidae	Taurulus bubalis	46	162	3.52174		SW	NM
Labridae	Tautoga onitis	466	2094	4.49356		SW	NM
Zoarcidae	Zoarces viviparus	134	575	4.29104		SW	NM
Sparidae	Archosargus probatocephalus	544	2548	4.68382		SW	NM
Balistidae	Balistes capriscus	548	2340	4.27007		SW	NM
Clupeidae	Brevoortia tyrannus	525	6913	13.1676		SW	M
Serranidae	Centropristis striata	244	1118	4.58197		SW	M
Lotidae	Ciliata mustela	50	131	2.62		SW	M
Clupeidae	Clupea harengus	11	70	6.36364	6.38182	SW	M
		85	544	6.4
Congridae	Conger conger	2560	3455	1.34961		SW	M
Coryphaenidae	Coryphaena hippurus	8634	33318	3.85893		SW	M
Sciaenidae	Cynoscion regalis	705	1927	2.73333		SW	M
Engraulidae	Engraulis encrasicolus	17	427.55	25.15		SW	M
Scombridae	Euthynnus alletteratus	5216	111900	21.4532		SW	M
Scombridae	Katsuwonus pelamis	957	16750	17.5026	16.5009	SW	M
		957	17835	18.6364
		2933	46208	15.7545
		3258	53760	16.5009
		6351	89109	14.0307
Gadidae	Merlangius merlangus	20.5	321	15.6585	9.95672	SW	M
		51	217	4.2549
Molidae	Mola mola	3800	6982	1.83737	1.46583	SW	M
		97524	106719	1.09428
Moronidae	Morone saxatilis	3059	9239	3.02027		SW	M
Salmonidae	Oncorhynchus mykiss	0.078	0.238	3.05128	2.09645	SW	M
		0.3	1	3.33333
		0.346	1.41	4.07514
		3.729	11.18	2.99812
		10	27	2.7
		21.581	56.45	2.61573
		22	55	2.5
		394	776	1.96954
		394	826	2.09645
		394.3	750.42	1.90317
		495	585	1.18182
		1000	1968	1.968
		1023.7	1296	1.266
		1323	1767	1.3356
		2150	3053	1.42
Sparidae	Pagrus major	1080	2325.63	2.15336		SW	M
Paralichthyidae	Paralichthys dentatus	404	994	2.4604		SW	M
Stromateidae	Peprilus triacanthus	261	1202	4.60536		SW	M
Percidae	Perca fluviatilis	30	235	7.83333		SW	M
Pleuronectidae	Pleuronectes platessa	86	370	4.30233	5.41955	SW	M
		136	889	6.53676
Gadidae	Pollachius virens	1200	5050	4.20833		SW	M
Pomatomidae	Pomatomus saltatrix	1035	6747	6.51884		SW	M
Pleuronectidae	Pseudopleuronectes americanus	734	1468	2		SW	M
Salmonidae	Salmo trutta	175	593	3.38857	3	SW	M
		400	1200	3
		5000	15000	3
Scombridae	Sarda sarda	2192	13040	5.94891		SW	M
Scombridae	Scomber scombrus	226	2370	10.4867	4.2386	SW	M
		285	1208	4.2386
		383	1464	3.82245
		800	4720	5.9
		1000	4153.04	4.15304
Scombridae	Scomberomorus maculatus	478	3676	7.69038		SW	M
Carangidae	Seriola quinqueradiata	4.9	78.9	16.102	3.84017	SW	M
		50.7	305.7	6.02959
		98.8	569.1	5.76012
		234	898.6	3.84017
		450	1161	2.58
		555	1565.1	2.82
		1117	4088.2	3.65998
Sparidae	Stenotomus chrysops	253	1240	4.90119		SW	M
Clupeidae	Tenualosa ilisha	400	2663	6.6575		SW	M
Scombridae	Thunnus albacares	3326	36680	11.0283	10.1314	SW	M
		4060	47930	11.8054
		14500	133900	9.23448
		50800	321600	6.33071
Scombridae	Thunnus thynnus	5670	60320	10.6384	9.81171	SW	M
		26600	239000	8.98496
Carangidae	Trachurus trachurus	26	209	8.03846	8.19231	SW	M
		26	213	8.19231
		130	1420	10.9231
Zeidae	Zeus faber	300	531	1.77		SW	M
Alepisauridae	Alepisaurus ferox	5000	2850	0.57		SW	M
Clupeidae	Alosa kessleri	40	1273	31.825		SW	M
