# Supplementary material for: On the genome base composition of teleosts: the effect of environment and lifestyle
Source: BMC Genomics. 2016 Mar 2;17:173. doi: 10.1186/s12864-016-2537-1 (PMC4776435; doi:10.1186/s12864-016-2537-1)
Supplement: Additional file 3: Table S3. — Genomic GC value (%), environmental and lifestyle data for the species used in the analyses. (XLSX 19 kb) [file 12864_2016_2537_MOESM3_ESM.xlsx]

## Sheet: Foglio1
Table S3. Genomic GC value (%), environmental and lifestyle data
for the species used in the analyses
Species	GC, %	Ref.	Environment	Lifestyle
Cyprinus carpio	37.2	**	FW	M
Labeo bicolor	37.2	**	FW	NM
Danio rerio	37.4875	AV	FW	NM
Copoeta (Barbus) semifasciolatus	37.54	*	FW	NM
Barbodes (Barbus) everetti	37.63	*	FW	NM
Puntius (Barbus) conchonius	37.85	*	FW	NM
Carassius carassius	37.94	*	FW	M
Austrofundulus limnaei	38	**	FW	NM
Puntius (Barbus) ticto ticto	38.26	*	FW	M
Carassius auratus	38.39	AV	FW	M
Abramis brama	38.68	*	FW	M
Corydoras aeneus	38.8	**	FW	NM
Xiphophorus variatus	38.86	*	FW	NM
Xiphophorus helleri	39.08	*	FW	NM
Puntius (Barbus) tetrazona	39.26	*	FW	NM
Rutilis rutilis	39.27	*	FW	M
Cobitis lutheri	39.44	*	FW	NM
Rivulus holmiae	39.5	**	FW	NM
Hyphessobrycon pulchripinnis	39.51	*	FW	NM
Cobitis melanoleuca	39.7	*	FW	NM
Cyprinodon nevadensis	39.7	**	FW	NM
Hemigrammus ocellifer	39.73	*	FW	NM
Hoplosternum thoracatum	39.88	*	FW	NM
Hyphessobrycon flammeus	39.97	*	FW	NM
Oryzias latipes	40.1	****	FW	M
Hyphessobrycon callistus	40.11	*	FW	NM
Gymnocorymbus ternetzi	40.19	*	FW	NM
Cichlasoma meeki	40.2	**	FW	NM
Poecilia sphenops	40.2	**	FW	NM
Xiphophorus maculatus	40.39	AV	FW	NM
Cyprinodon macularius califor.	40.4	**	FW	NM
Jordanella floridae	40.465	AV	FW	NM
Astyanax mexicanus	40.6	**	FW	M
Cyprinodon salinus	40.8	**	FW	NM
Tilapia buettikoferi	40.8	**	FW	NM
Poecilia reticulata	41.13	*	FW	NM
Symphysodon discus	41.3	**	FW	NM
Orechromis spilurus	41.4	**	FW	NM
Aplocheilus dayi	41.6	**	FW	NM
Oreochromis aureus	41.6	**	FW	M
Percottus glehni	41.6	*	FW	NM
Stizostedion lucioperca	41.63	*	FW	M
Oreochromis niloticus	41.7	**	FW	M
Oreochromis mossambicus	41.8	**	FW	M
Aphyosemion punctatum	41.9	**	FW	NM
Epiplatys chaperi	41.9	**	FW	NM
Pterophyllum scalare	41.9	*	FW	NM
Trichogaster trichopterus	41.98	*	FW	M
Alcolapia alcalicus grahami	42	**	FW	NM
Aphyosemion cameronense	42	**	FW	NM
Aphyosemion herzogi	42.2	**	FW	NM
Aphyosemion scheli	42.2	**	FW	NM
Rivulus agilae	42.3	**	FW	NM
Esox lucius	42.36	*	FW	M
Diapteron cyanostictum	42.4	**	FW	NM
Diapteron cyanosticum georgiae	42.4	**	FW	NM
Aphyosemion elegans	42.495	AV	FW	NM
Trichogaster leeri	42.69	*	FW	NM
Aphyosemion amieti	42.9	**	FW	NM
Colisa chuna	42.92	*	FW	NM
Aphyosemion marmoratum	43	**	FW	NM
Thymallus thymallus	43.23	*	FW	NM
Notopterus notopterus	43.93	AV	FW	M
Aphyosemion spoorenbergi	44.1	**	FW	NM
Gnathonemus petersii	44.2	**	FW	NM
Pantodon buchholzi	44.43	AV	FW	M
Tetraodon cutcutia	44.45	*	FW	M
Aphyolebias peruensis	45.7	***	FW	NM
Tetraodon nigroviridis	45.9	****	FW	NM
Aphyosemion striatum	46.7	**	FW	NM
Pachypanchax playfairii	47.2	**	FW	NM
Nothobranchius flammicomantis	47.26	***	FW	NM
Aphyosemion australe	48.1	**	FW	NM
Tetraodon fluviatilis	48.39	***	FW	M
Nicholsina denticulata	37.2	**	SW	NM
Scarus schlegeli	37.2	**	SW	NM
Thalassoma hebraicum	37.9	**	SW	NM
Thalassoma purpureum	38.2	**	SW	NM
Thalassoma hardwicke	38.3	**	SW	NM
Gomphosus varius	38.4	**	SW	NM
Scarus coelestinus	38.4	**	SW	NM
Scarus psitticus	38.5	**	SW	NM
Acanthophtalmus semicinctus	38.6	**	SW	NM
Thalassoma bifasciatum	38.7	**	SW	NM
Zanclus cornutus	38.7	**	SW	NM
Hypposcarus harid	38.8	**	SW	NM
Acanthurus coeruleus	39.1	**	SW	NM
Acanthurus chirurgus	39.2	**	SW	NM
Chromis multilineata	39.2	**	SW	NM
Microspathadon chrysurus	39.2	**	SW	NM
Centropristis striata	39.3	**	SW	M
Chromis cyanea	39.5	**	SW	NM
Halichoeres garnoti	39.5	**	SW	NM
Acanthurus bahianus	39.6	**	SW	NM
Clepticus parrae	39.6	**	SW	NM
Scarus gibbus	39.6	**	SW	NM
Alphestes afer	39.7	**	SW	NM
Scorpaena brasiliensis	39.8	**	SW	NM
Stegastes dorsopunicans	39.8	**	SW	NM
Scorpaena guttata	39.935	AV	SW	NM
Scorpaena porcus	39.98	*	SW	NM
Embiotoca jacksoni	40	**	SW	NM
Stegastes planifrons	40	**	SW	NM
Chromis chromis	40.1	**	SW	NM
Echeneis naucrates	40.1	**	SW	NM
Embiotoca lateralis	40.1	**	SW	NM
Bodianus rufus	40.2	**	SW	NM
Scarus ghobban	40.475	AV	SW	NM
Bodianus diplotaenia	40.5	**	SW	NM
Oxylebius pictus	40.5	**	SW	NM
Gillichthys seta	40.6	**	SW	NM
Lophius americanus	40.6	**	SW	M
Thalassoma grammaticum	40.645	AV	SW	NM
Scorpaena calarata	40.7	**	SW	NM
Porichthys porosissimus	40.8	**	SW	NM
Pseudodax moluccanus	40.8	**	SW	NM
Lethrinus nebulosus	40.9	**	SW	NM
Opsanus tau	40.9	**	SW	NM
Xyrichthys novacula	40.9	**	SW	NM
Gobiesox maendricus	41	**	SW	NM
Limanda aspera	41	**	SW	NM
Hemitripterus americanus	41.025	AV	SW	NM
Trematomus hansoni	41.1	**	SW	NM
Clinocottus analis	41.2	**	SW	NM
Pleurogrammus azonus	41.2	**	SW	M
Epinephelus striatus	41.4	**	SW	M
Psettichthys melanostictus	41.4	**	SW	NM
Microspathodon dorsalis	41.425	AV	SW	NM
Acanthostracion quadricornis	41.6	**	SW	NM
Hyperprosospon anale	41.8	**	SW	NM
Pagothenia borchgrevinki	41.8	**	SW	NM
Ophioblennius atlanticus	41.9	**	SW	NM
Bovichtus diacanthus	41.95	***	SW	NM
Diodon holocanthus	42	**	SW	NM
Symphodus ocellatus	42	**	SW	NM
Halichoeres poeyi	42.015	AV	SW	NM
Epinephelus guttatus	42.1	**	SW	M
Paracirrhytices forsteri	42.3	**	SW	NM
Symphodus mediterraneus	42.3	**	SW	NM
Gymnodraco acuticeps	42.35	AV	SW	NM
Crenilabrus tinca	42.37	*	SW	NM
Symphodus cinereus	42.4	**	SW	NM
Trematomus centronotus	42.5	**	SW	NM
Trematomus nicolai	42.5	**	SW	NM
Hermosilla azurea	42.58	AV	SW	NM
Anguilla rostrata	42.6	**	SW	M
Sphyraena barracuda	42.6	**	SW	NM
Gobionotothen gibberifrons	42.62	***	SW	NM
Dissosticus mawsoni	42.795	AV	SW	NM
Limanda ferruginosa	42.9	**	SW	NM
Prionotus carolinus	42.9	**	SW	NM
Ophiodon elongatus	42.905	AV	SW	M
Lutjanus synagris	43.1	**	SW	NM
Melichthys vidua	43.1	**	SW	NM
Sardinella anchovia	43.1	**	SW	M
Parachaenichthys charcoti	43.24	***	SW	NM
Trematomus bernacchii	43.245	AV	SW	NM
Apogon imberbis	43.25	***	SW	NM
Pleuronichthys californicus	43.25	AV	SW	M
Balistes capriscus	43.3	**	SW	NM
Lepidonotothen kempi	43.31	***	SW	NM
Alphestes immaculatus	43.4	***	SW	NM
Brevoortia tyrannus	43.4	**	SW	M
Siacium papillosum	43.4	**	SW	NM
Lagocephalus laevigatus	43.5	**	SW	NM
Dialommus fuscus	43.555	AV	SW	NM
Onchorhynchus mykiss	43.56	AV	SW	M
Trematomus newnesi	43.585	AV	SW	NM
Coris julis	43.6	AV	SW	NM
Ophidion holbrooki	43.6	**	SW	NM
Sphyraena ensis	43.6	**	SW	NM
Synodus intermedius	43.6	**	SW	NM
Paralabrax maculatofasciatus	43.63	***	SW	NM
Chionodraco rastrospinosus	43.65	***	SW	NM
Cottoperca gobio	43.65	***	SW	NM
Lepidonotothen nudifrons	43.74	***	SW	NM
Lepidonotothen squamifrons	43.79	***	SW	NM
Neopagetopsis ionah	43.8	***	SW	NM
Synodus foetens	43.8	**	SW	NM
Chionodraco hamatus	43.9	***	SW	NM
Salmo trutta	43.93	*	SW	M
Anguilla anguilla	44	**	SW	M
Eleginops maclovinus	44.04	***	SW	NM
Patagonotothen guntheri	44.08	***	SW	NM
Holacanthus passer	44.1	***	SW	NM
Salmo salar	44.165	AV	SW	M
Chaenocephalus aceratus	44.27	***	SW	NM
Gasterosteus aculeatus	44.31	AV	SW	M
Gobionotothen marionensis	44.32	***	SW	NM
Serranus cabrilla	44.39	***	SW	NM
Coregonus autunnalis	44.4	**	SW	M
Notothenia coriiceps	44.4	***	SW	NM
Onchorhynchus nerka	44.4	**	SW	M
Arothron diadematus	44.5	**	SW	NM
Onchorhynchus kisutch	44.5	**	SW	M
Lepidonectes corrallicola	44.52	***	SW	NM
Notothenia rossii	44.52	***	SW	M
Trachurus mediterraneus	44.58	***	SW	M
Boops boops	44.65	***	SW	M
Aluterus schoepfi	44.8	**	SW	NM
Salmo fario	44.8	**	SW	M
Dactylopterus volitans	44.9	**	SW	NM
Pseudochaenichthys georgianus	44.9	***	SW	NM
Merluccius bilinearis	45.1	**	SW	M
Stephanolepis hispidus	45.2	**	SW	NM
Symphodus tinca	45.22	***	SW	NM
Onchorhynchus keta	45.225	AV	SW	M
Osmerus eperlanus	45.39	*	SW	M
Trachinocephalus myops	45.4	**	SW	NM
Monacanthus tuckeri	45.5	**	SW	NM
Champsocephalus esox	45.53	***	SW	NM
Rhinecanthus aculeatus	45.7	**	SW	NM
Sphoeroides annulatus	46.2	**	SW	NM
Liparis tunicatus	46.3	***	SW	NM
Iluocoetes fibriatus	46.62	***	SW	NM
Capros aper	46.69	***	SW	NM
Arothron meleagris	46.7	**	SW	NM
Sardina pilchardus	47.12	***	SW	M
Urophycis chuss	47.2	**	SW	M
Urophycis regius	47.8	**	SW	NM
Arctogadus glacialis	48.13	***	SW	NM
Boreogadus saida	48.4	***	SW	M
Synchiropus splendidus	48.6	**	SW	NM
Gadus morhua	48.61	***	SW	M
Merluccius merluccius	48.69	***	SW	NM
Mullus barbatus	48.86	***	SW	NM
Legend
* Vinogradov, A. E. 1998 Genome size and GC-percent in vertebrates as determined
by flow cytometry: The triangular relationship. Cytometry 31, 100–109
** Bucciarelli, G., Bernardi, G. & Bernardi, G. 2002 An ultracentrifugation analysis
of two hundred fish genomes. Gene 295, 153–162.
*** Varriale, A. & Bernardi, G. 2006 DNA methylation and body temperature
in fishes. Gene 385, 111–121
**** Han, L. & Zhao, Z. 2008 Comparative analysis of CpG islands in four fish
genomes. Comp. Funct. Genomics , 565631
